# Supplementary material for: Occurrence of Ergot Alkaloids in Barley and Wheat from Algeria
Source: Toxins (Basel). 2021 Apr 28;13(5):316. doi: 10.3390/toxins13050316 (PMC8145663; doi:10.3390/toxins13050316)
Supplement: Supplementary file 1 [file toxins-13-00316-s001.zip]

Archive with 1 entries (1 files):
- toxins-1185837-supplementary.pdf
